# Supplementary material for: Predictive Role of Physical Activity and Health-Related Quality of Life in Police Officers’ Work Assessment
Source: Eur J Investig Health Psychol Educ. 2024 Jan 29;14(2):299–310. doi: 10.3390/ejihpe14020020 (PMC10887996; doi:10.3390/ejihpe14020020)
Supplement: Supplementary file 1 [file ejihpe-14-00020-s001.zip]

Archive with 1 entries (1 files):
- ejihpe-2769268-supplementary.pdf
